# Supplementary material for: You talkin’ to me? Functional breed selection may have fundamentally influenced dogs’ sensitivity to human verbal communicative cues
Source: BMC Biol. 2024 Aug 26;22:183. doi: 10.1186/s12915-024-01983-1 (PMC11346259; doi:10.1186/s12915-024-01983-1)
Supplement: Supplementary file 1 — Supplementary Material 1 [file 12915_2024_1983_MOESM1_ESM.csv]

dog ID	breed	type	demo	group	neut	sex	age	keeping	training	success1	success2	success3	reward1	reward2	reward3	look1	look2	look3	freqlook1	freqlook2	freqLook3	encour1	encour2	encour3	freqencour1	freqencour2	freqencour3	Corner1	Corner2	Corner3	freq_corner1	freq_corner2	freq_corner3	demo	demolook	demo	demolook
1	labrador retriever	1	1	1	1	2	2	2	6	0	1	1	59.9	10.583	8.291	8	2	1	0.133242284	0.18898233	0.120612713	8	2	2	0.133242284	0.18898233	0.241225425	5	2	1	0.083276428	0.18898233	0.120612713	16.416	1	15.666	1
2	briard	1	1	1	1	1	1	1	4	0	1	1	60	29.399	3.566	3	4	0	0.05	0.13605905	0	-	-	-	-	-	-	1	0	0	0.016666667	0	0	14.234	0.955529015	11.067	1
3	lagotto	1	1	1	2	2	4	1	6	0	0	0	60	60	60	5	5	8	0.083333333	0.083333333	0.133333333	11	13	15	0.183333333	0.216666667	0.25	4	4	1	0.066666667	0.066666667	0.016666667	16.833	0.710390305	15.833	0.794732521
4	border collie	1	1	1	1	1	7	1	5	0	0	1	60	60	40.4	11	4	3	0.183333333	0.066666667	0.074257426	16	16	7	0.266666667	0.266666667	0.173267327	2	2	0	0.033333333	0.033333333	0	14.88	0.701612903	15.56	0.957583548
5	mudi	1	1	1	1	1	1	2	3	0	0	1	60	60	46.65	7	3	3	0.116666667	0.05	0.064308682	16	9	16	0.266666667	0.15	0.342979636	1	1	0	0.016666667	0.016666667	0	17.5	0.8476	17.25	0.859942029
6	labrador retriever	1	1	1	2	1	2	2	3	1	1	1	40.35	21.1	14.7	2	1	1	0.049566295	0.047393365	0.068027211	9	7	4	0.223048327	0.331753555	0.272108844	2	1	2	0.049566295	0.047393365	0.136054422	19.125	0.978196078	18.292	1
7	bouvier des flandres	1	1	1	1	2	1	2	4	1	1	1	16.25	8.2	11.15	1	0	0	0.061538462	0	0	3	2	4	0.184615385	0.243902439	0.358744395	0	1	0	0	0.12195122	0	16.458	0.977214728	17.583	0.97389524
8	pumi	1	1	1	2	1	4	2	3	0	1	1	60	36.6	16.7	7	3	1	0.116666667	0.081967213	0.05988024	30	17	12	0.5	0.464480874	0.718562874	4	2	3	0.066666667	0.054644809	0.179640719	16.917	0.963054915	18	0.976833333
9	collie	1	1	1	2	2	11	2	6	0	0	0	60	60	60	10	17	15	0.166666667	0.283333333	0.25	15	14	19	0.25	0.233333333	0.316666667	1	0	2	0.016666667	0	0.033333333	16.917	0.958148608	17.708	0.663541902
10	vizsla	1	1	1	2	1	8	1	4	0	1	1	60	19.9	46.6	5	2	3	0.083333333	0.100502513	0.064377682	22	5	13	0.366666667	0.251256281	0.278969957	2	1	1	0.033333333	0.050251256	0.021459227	15.416	0.967566165	16.084	0.924894305
11	lagotto	1	1	1	2	1	3	2	3	1	0	1	48.82	60	60	3	8	6	0.061450225	0.133333333	0.1	7	20	18	0.143383859	0.333333333	0.3	1	4	3	0.020483408	0.066666667	0.05	22.88	0.948426573	22.62	0.890362511
12	border collie	1	1	1	1	1	1.5	2	5	1	1	1	32.917	5.833	5.167	5	0	0	0.151897196	0	0	13	1	0	0.39493271	0.171438368	0	0	0	0	0	0	0	13.625	0.905174312	14.125	0.861309735
13	aussie	1	1	1	2	1	4	2	5	0	0	1	60	60	10.041	8	8	1	0.133333333	0.133333333	0.099591674	25	24	5	0.416666667	0.4	0.497958371	4	3	1	0.066666667	0.05	0.099591674	14.75	1	18.708	1
14	border collie	1	1	1	2	1	2	1	6	0	0	0	60	60	60	6	7	5	0.1	0.116666667	0.083333333	6	7	2	0.1	0.116666667	0.033333333	5	0	1	0.083333333	0	0.016666667	14.92	0.890080429	14.72	0.918478261
15	pumi	1	1	1	1	1	4	2	3	1	1	1	16.199	10.3	14.666	1	0	1	0.061732206	0	0.068184917	-	-	-	-	-	-	3	0	1	0.185196617	0	0.068184917	16.7	0.918203593	14.267	0.675194505
16	german shepherd dog	1	1	1	1	1	10	2	6	1	1	1	15.458	8.916	11.416	0	0	0	0	0	0	10	2	0	0.646914219	0.224315837	0	2	-1	0	0.129382844	-0.112157918	0	13.375	1	13.166	1
17	sheltie	1	1	1	2	1	3	1	2	0	0	1	60	60	45.166	20	19	15	0.333333333	0.316666667	0.332108223	32	34	28	0.533333333	0.566666667	0.61993535	3	4	1	0.05	0.066666667	0.022140548	13.291	1	14.833	0.949437066
18	aussie	1	1	1	2	2	2.5	2	4	1	1	1	59.9	59.9	9.8	5	7	1	0.074827896	0.115169464	0.102040816	13	28	5	0.194552529	0.460677855	0.510204082	0	2	0	0	0.032905561	0	16.8	0.85952381	14.36	0.885793872
1	Irish setter	1	2	2	1	2	5.5	2	3	0	0	0	60	60	60	6	9	11	0.1	0.15	0.183333333	8	8	8	0.133333333	0.133333333	0.133333333	0	1	0	0	0.016666667	0	14.667	0.88068453	14.5	0.96262069
2	rottweiler	1	2	2	1	1	8.5	2	6	1	1	1	35.2	19.08	5.76	0	0	0	0	0	0	6	4	1	0.170454545	0.209643606	0.173611111	2	0	0	0.056818182	0	0	14.78	0.50744249	13.8	0.488405797
3	border collie	1	2	2	2	2	2.5	1	4	1	1	1	29.2	22.6	32.28	1	3	2	0.034246575	0.132743363	0.061957869	3	3	2	0.102739726	0.132743363	0.061957869	1	1	3	0.034246575	0.044247788	0.092936803	13.68	0.770467836	13.86	0.82972583
4	border collie	1	2	2	1	2	3	2	6	1	1	1	44.8	4.82	3.64	6	0	0	0.133928571	0	0	17	0	0	0.379464286	0	0	8	2	0	0.178571429	0.414937759	0	13.96	0.865329513	-	-
5	Irish setter	1	2	2	2	1	11	2	4	1	1	1	17.84	27.94	10.18	0	4	1	0	0.143163923	0.098231827	5	11	4	0.280269058	0.393700787	0.392927308	2	1	0	0.112107623	0.035790981	0	15.32	0.848563969	14.16	0.788135593
6	Irish setter	1	2	2	1	1	1.5	1	4	0	0	0	60	60	60	15	13	9	0.25	0.216666667	0.15	11	9	5	0.183333333	0.15	0.083333333	2	4	3	0.033333333	0.066666667	0.05	-	-	13.94	1
7	border collie	1	2	2	2	2	2.5	1	5	0	0	0	60	60	60	8	14	11	0.133333333	0.233333333	0.183333333	4	9	15	0.066666667	0.15	0.25	5	6	3	0.083333333	0.1	0.05	14.25	0.894807018	14.458	0.824180385
8	aussie	1	2	2	1	1	3	1	5	0	0	1	60	60	42.375	7	8	4	0.116666667	0.133333333	0.09439528	18	25	7	0.3	0.416666667	0.16519174	2	4	3	0.033333333	0.066666667	0.07079646	13.917	0.835309334	13.375	0.906616822
9	golden retriever	1	2	2	2	1	3	2	6	0	1	1	60	51.75	7.25	6	7	1	0.1	0.1352657	0.137931034	20	15	2	0.333333333	0.289855072	0.275862069	1	2	0	0.016666667	0.038647343	0	14.125	1	13.416	1
10	border collie	1	2	2	1	1	1	1	6	0	0	1	60	60	12.041	5	8	2	0.083333333	0.133333333	0.166099161	21	21	6	0.35	0.35	0.498297484	6	0	0	0.1	0	0	13.125	0.923809524	13.583	0.957078701
11	border collie	1	2	2	2	2	6	2	5	1	1	1	9.52	7.04	6.92	0	0	0	0	0	0	0	0	0	0	0	0	0	0	0	0	0	0	12.72	0.814465409	13.6	1
12	rottweiler	1	2	2	2	2	5.5	2	6	1	1	1	20.92	4.24	3.68	0	0	0	0	0	0	1	0	0	0.047801147	0	0	2	0	0	0.095602294	0	0	12.86	0.894245723	-	-
13	puli	1	2	2	2	2	9	2	4	1	1	1	5.3	4	3.9	0	0	0	0	0	0	-	-	-	-	-	-	0	0	0	0	0	0	16.233	1	16.233	0.819257069
14	puli	1	2	2	2	2	9	2	4	0	1	1	60	8.333	11.4	8	0	0	0.133333333	0	0	-	-	-	-	-	-	3	0	-1	0.05	0	-0.087719298	17.833	1	16	0.8583125
15	pointer	1	2	2	2	2	8	1	5	1	1	1	32.083	11.208	5.584	2	0	0	0.06233831	0	0	10	1	0	0.31169155	0.089221984	0	1	-1	-1	0.031169155	-0.089221984	-0.179083095	13.375	0.943925234	12.667	1
16	german shepherd dog	1	2	2	2	2	8	2	5	0	1	1	60	5.375	5.125	4	0	0	0.066666667	0	0	22	0	0	0.366666667	0	0	5	0	0	0.083333333	0	0	13.084	1	12.75	0.944392157
17	labrador retriever	1	2	2	2	1	6	2	4	1	1	1	29.667	60	10.75	0	4	0	0	0.066666667	0	5	11	2	0.168537432	0.183333333	0.186046512	2	6	2	0.067414973	0.1	0.186046512	12.708	0.927919421	12.875	0.72815534
1	hovawart	2	1	3	1	1	4	2	5	1	1	1	33.7	5.75	5.95	2	0	0	0.059347181	0	0	14	0	0	0.415430267	0	0	5	1	2	0.148367953	0.173913043	0.336134454	17	0.977941176	15.5	0.948903226
2	hovawart	2	1	3	2	2	12	2	3	1	1	1	32.35	11.45	5.2	3	0	0	0.092735703	0	0	19	6	3	0.587326121	0.524017467	0.576923077	7	2	0	0.216383308	0.174672489	0	16.584	0.814097926	15.166	0.895621786
3	Transylvanian Hound	2	1	3	1	1	1	1	2	1	1	1	38.5	36.45	17.25	4	5	2	0.103896104	0.137174211	0.115942029	4	7	4	0.103896104	0.192043896	0.231884058	2	2	0	0.051948052	0.054869684	0	18.083	0.838688271	18.042	0.838321694
4	Transylvanian Hound	2	1	3	2	2	3	2	4	1	0	1	40.6	60	41.45	1	6	1	0.024630542	0.1	0.024125452	22	35	17	0.541871921	0.583333333	0.41013269	3	3	2	0.073891626	0.05	0.048250905	16	0.91925	22.792	0.718453843
5	yakutian laika	2	1	3	2	1	2	2	2	1	1	1	42	32.7	17.9	5	4	2	0.119047619	0.122324159	0.111731844	25	16	8	0.595238095	0.489296636	0.446927374	1	1	0	0.023809524	0.03058104	0	20	0.82285	15.916	0.769665745
6	yakutian laika	2	1	3	1	1	1	2	2	1	1	1	43.25	29.05	47.2	4	1	1	0.092485549	0.034423408	0.021186441	22	15	16	0.50867052	0.516351119	0.338983051	1	2	4	0.023121387	0.068846816	0.084745763	15.584	0.73536961	14.625	0.703726496
7	dachshund	2	1	3	2	2	4	1	1	0	0	1	60	60	59.966	6	13	4	0.1	0.216666667	0.066704466	-	-	-	-	-	-	1	0	0	0.016666667	0	0	14.9	0.77409396	-	-
8	Fox Terrier	2	1	3	2	2	5	2	3	0	0	0	60	60	60	6	11	5	0.1	0.183333333	0.083333333	7	11	8	0.116666667	0.183333333	0.133333333	6	2	2	0.1	0.033333333	0.033333333
9	dachshund	2	1	3	2	2	1	2	1	1	0	1	12.333	60	14.125	1	7	2	0.081083273	0.116666667	0.14159292	4	23	8	0.32433309	0.383333333	0.566371681	2	3	2	0.162166545	0.05	0.14159292	14.166	0.946985741	14.375	0.933286957
10	dachshund	2	1	3	2	1	5	1	5	1	1	1	47.76	8	7.18	0	0	0	0	0	0	11	3	3	0.230318258	0.375	0.417827298	3	1	1	0.06281407	0.125	0.139275766	15.08	0.970822281	15.24	0.950131234
11	dachshund	2	1	3	1	2	7	2	6	0	0	1	60	60	60	4	7	6	0.066666667	0.116666667	0.1	20	23	21	0.333333333	0.383333333	0.35	1	7	1	0.016666667	0.116666667	0.016666667	16.12	0.758064516	16	0.7
12	borzoi	2	1	3	1	1	2	1	4	0	1	1	60	12.666	14.292	8	1	0	0.133333333	0.078951524	0	4	3	1	0.066666667	0.236854571	0.069969214	1	0	2	0.016666667	0	0.139938427	13.292	0.815001505	13.5	0.824148148
13	fox terrier	2	1	3	2	2	2.5	1	3	1	1	1	51.416	5.083	4.333	6	0	0	0.116695192	0	0	17	0	0	0.330636378	0	0	5	1	0	0.097245993	0.196734212	0	13.791	0.906388224	13.875	1
14	jack russel terrier	2	1	3	1	1	3.5	1	4	0	0	0	60	60	60	1	2	3	0.016666667	0.033333333	0.05	-	-	-	-	-	-	4	3	6	0.066666667	0.05	0.1	14	0.871428571	14.833	0.90332367
15	bedlington terrier	2	1	3	2	2	2	1	3	0	1	1	60	14.32	4	2	0	0	0.033333333	0	0	8	2	0	0.133333333	0.139664804	0	8	2	0	0.133333333	0.139664804	0	12.8	1	12.68	1
16	bullterrier	2	1	3	2	2	10.5	1	3	0	1	1	60	18.52	57.84	3	0	5	0.05	0	0.086445367	11	0	23	0.183333333	0	0.397648686	7	1	5	0.116666667	0.05399568	0.086445367	15.04	0.784574468	14.86	0.860026918
17	Transylvanian Hound	2	1	3	1	1	5	1	2	1	0	1	15	60	25.8	0	1	1	0	0.016666667	0.03875969	4	14	7	0.266666667	0.233333333	0.271317829	1	2	0	0.066666667	0.033333333	0
18	akita inu	2	1	3	2	2	2	2	5	1	1	1	42	20.8	8.24	0	0	0	0	0	0	17	9	3	0.404761905	0.432692308	0.36407767	6	3	1	0.142857143	0.144230769	0.121359223	13.8	0.95942029	12.84	0.956386293
1	whippet	2	2	4	1	1	1	1	4	0	1	1	60	45.499	18.6	5	2	0	0.083333333	0.04395701	0	-	-	-	-	-	-	2	1	2	0.033333333	0.021978505	0.107526882	13.667	0.87561279	-	-
2	dachshund	2	2	4	2	2	11	1	1	0	0	0	60	60	60	7	11	6	0.116666667	0.183333333	0.1	13	20	16	0.216666667	0.333333333	0.266666667	0	1	0	0	0.016666667	0	14.25	0.324561404	14.208	0.853392455
3	dachshund	2	2	4	2	2	7	1	1	1	0	0	56.25	60	60	7	4	9	0.124444444	0.066666667	0.15	10	16	7	0.177777778	0.266666667	0.116666667	0	2	0	0	0.033333333	0	14.125	0.415929204	13.75	0.606036364
4	shar pei	2	2	4	2	2	2.5	1	1	1	1	1	52.042	10.375	16.25	1	0	0	0.019215249	0	0	6	1	1	0.115291495	0.096385542	0.061538462	1	1	1	0.019215249	0.096385542	0.061538462	14.833	0.971887009	13.25	0.465433962
5	dachshund	2	2	4	2	2	11	2	6	0	0	0	60	60	60	3	6	6	0.05	0.1	0.1	8	11	16	0.133333333	0.183333333	0.266666667	3	0	3	0.05	0	0.05	14.04	1	14.48	0.914364641
6	jack russel terrier	2	2	4	1	1	4.5	2	4	0	0	1	60	60	14.209	5	3	0	0.083333333	0.05	0	11	8	4	0.183333333	0.133333333	0.281511718	5	3	1	0.083333333	0.05	0.070377929	13.208	0.880072683	14	1
7	basset hound	2	2	4	2	2	2.5	1	4	0	0	0	60	60	60	9	6	2	0.15	0.1	0.033333333	-	-	-	-	-	-	7	0	0	0.116666667	0	0	-	-	-	-
8	jack russel terrier	2	2	4	2	2	3	1	2	1	1	0	19.3	40.1	60	1	4	2	0.051813472	0.099750623	0.033333333	2	8	10	0.103626943	0.199501247	0.166666667	2	4	6	0.103626943	0.099750623	0.1	13.44	0.93452381	13.4	0.752238806
9	whippet	2	2	4	2	2	1.5	1	5	0	0	0	60	60	60	2	2	0	0.033333333	0.033333333	0	-	-	-	-	-	-	4	1	2	0.066666667	0.016666667	0.033333333	13.933	0.808583937	-	-
10	greyhound	2	2	4	2	1	2.5	1	2	1	1	1	58.667	24.333	18.334	1	2	2	0.017045358	0.082192907	0.109086942	8	6	5	0.136362862	0.24657872	0.272717356	4	2	2	0.068181431	0.082192907	0.109086942	14.041	1	13.208	0.817080557
11	whippet	2	2	4	2	2	5	1	2	1	1	1	25.209	18.791	5.916	3	1	0	0.119005117	0.053216966	0	7	7	3	0.277678607	0.372518759	0.507099391	3	4	1	0.119005117	0.212867862	0.16903313	13.5	0.919777778	12.833	0.89285436
12	whippet	2	2	4	1	1	2	1	4	0	0	0	60	60	60	11	6	11	0.183333333	0.1	0.183333333	-	-	-	-	-	-	2	3	1	0.033333333	0.05	0.016666667	-	-	13.5	0.73762963
13	jack russel terrier	2	2	4	2	1	7	2	4	1	1	1	32.099	7.867	8.167	0	0	0	0	0	0	-	-	-	-	-	-	5	2	2	0.155768092	0.254226516	0.244887964	13.8	0.949202899	13.833	0.98792742
14	samoyed	2	2	4	1	2	4	2	3	1	0	1	60	60	47.92	3	5	4	0.05	0.083333333	0.083472454	22	27	21	0.366666667	0.45	0.438230384	2	0	1	0.033333333	0	0.020868114	15.18	0.794466403	12.92	0.83126935
15	shiba inu	2	2	4	2	1	7	2	3	1	1	1	21.333	9.292	6.542	1	0	0	0.046875732	0	0	4	0	1	0.18750293	0	0.152858453	2	0	0	0.093751465	0	0	13.167	0.806941596	13.166	0.905058484
16	shiba inu	2	2	4	1	2	4	2	3	1	1	0	59.9	41.667	60	2	0	0	0.030809046	0	0	4	2	5	0.061618091	0.047999616	0.083333333	0	2	2	0	0.047999616	0.033333333	13.25	0.632075472	13.458	0.557289345
17	samoyed	2	2	4	1	1	1	1	3	1	0	1	38.542	60	17.041	2	8	1	0.051891443	0.133333333	0.058682002	10	21	5	0.259457216	0.35	0.293410011	3	3	0	0.077837165	0.05	0	12.583	0.907255821	12.042	0.909981731
You talkin' to me?� Functional breed selection may have fundamentally influenced dogs� sensitivity to human verbal communicative cues
Petra Dobos; Peter Pongracz
type	1=cooperative breed; 2=independent breed
demo	1=ostensive speech; 2=neutral speech
group	1=cooperative/ostensive; 2=cooperative/neutral; 3=independent/ostensive; 4=independent/neutral
neut	1=intact; 2=neutered/spayed
sex	1=male; 2=female
age	in years
keeping	1=only indoors; 2=indoor/outdoor
training	1=no training; 2=trained at home only; 3=course at dog school; 4=regular dog school; 5=private assigned trainer; 6=special work training
